# Supplementary material for: Theobroma mariae: Bioactive Compound-Rich Flowers
Source: Plants (Basel). 2025 Jan 26;14(3):377. doi: 10.3390/plants14030377 (PMC11820393; doi:10.3390/plants14030377)
Supplement: Supplementary file 1 [file plants-14-00377-s001.zip]

Archive with 1 entries (1 files):
- plants-3414092-supplementary.pdf
